# Supplementary material for: Drug-Herb Interactions among Thai Herbs and Anticancer Drugs: A Scoping Review
Source: Pharmaceuticals (Basel). 2022 Jan 26;15(2):146. doi: 10.3390/ph15020146 (PMC8880589; doi:10.3390/ph15020146)
Supplement: Supplementary file 1 [file pharmaceuticals-15-00146-s001.zip]

Archive with 1 entries (1 files):
- pharmaceuticals-1533299-supplementary.pdf
